# Supplementary material for: Comparative chloroplast genomics provides insights into the genealogical relationships of endangered Tetraena mongolica and the chloroplast genome evolution of related Zygophyllaceae species
Source: Front Genet. 2022 Dec 8;13:1026919. doi: 10.3389/fgene.2022.1026919 (PMC9773207; doi:10.3389/fgene.2022.1026919)
Supplement: Supplementary file 1 [file DataSheet1.zip]

Archive with 9 entries (8 files):
- Supplementary material1128/
- Supplementary material1128/image1_Figure S1.jpg
- Supplementary material1128/image2_FigureS2.tif
- Supplementary material1128/image3_FigureS3.tif
- Supplementary material1128/image4_Figure S4.jpg
- Supplementary material1128/image5_Figure S5.jpg
- Supplementary material1128/image6_Figure S6.jpg
- Supplementary material1128/image7_Figure S7.jpg
- Supplementary material1128/Table S1-S3.xlsx
